# Supplementary material for: Applying Q-Methodology to Investigate People’ Preferences for Multivariate Stimuli
Source: Front Psychol. 2020 Dec 10;11:556509. doi: 10.3389/fpsyg.2020.556509 (PMC7758491; doi:10.3389/fpsyg.2020.556509)
Supplement: Supplementary file 1 [file Data_Sheet_1.ZIP]

Archive with 5 entries (5 files):
- AppQ-methodologytoExpPsy - sup mat/data.csv
- AppQ-methodologytoExpPsy - sup mat/QDominance.R
- AppQ-methodologytoExpPsy - sup mat/QmultiProtocol.R
- AppQ-methodologytoExpPsy - sup mat/Step-by-step Tutorial.pdf
- AppQ-methodologytoExpPsy - sup mat/variables.csv
