# Supplementary material for: Applying Q-Methodology to Investigate People’ Preferences for Multivariate Stimuli
Source: Front Psychol. 2020 Dec 10;11:556509. doi: 10.3389/fpsyg.2020.556509 (PMC7758491; doi:10.3389/fpsyg.2020.556509)
Supplement: Supplementary file 1 [file Data_Sheet_1.ZIP › AppQ-methodologytoExpPsy - sup mat/data.csv]

-3	1	0	-1	2	1	3	-2	-2	-1	-2	0	0	0	0	4	-4	-4	-3	0	0	1
0	-4	1	1	1	-3	-1	-1	-1	-2	-1	1	-2	-1	0	3	-3	0	-2	0	-1	-1
1	0	1	4	3	1	3	0	1	0	2	0	3	2	3	-1	-2	0	-1	2	5	2
-5	-2	-2	-3	-2	-3	-3	-5	-2	-1	-4	-4	-1	-3	-4	-3	-3	-5	-1	-2	-3	-3
0	0	3	3	1	3	0	1	0	1	1	2	0	0	0	3	1	2	-2	-2	-1	1
3	2	5	2	-1	3	0	4	4	2	0	3	-2	-1	1	-2	1	-1	3	0	1	0
2	2	4	5	2	5	1	1	5	0	2	3	4	1	4	4	4	2	2	3	2	3
-2	-1	-2	-1	-1	1	-1	-3	-2	-1	-3	-2	0	-5	-1	-2	3	-3	1	-4	-3	-3
-1	-5	-1	-5	0	0	1	2	-1	-3	0	-3	1	3	0	0	-5	1	-5	-1	0	0
0	0	-4	0	-3	-2	-2	4	1	5	0	0	-3	-2	-2	2	-3	-3	1	1	2	0
1	1	0	0	5	-1	0	5	1	3	4	-5	3	3	4	-3	-2	1	-1	2	2	5
-4	-3	-5	-4	0	0	-5	-2	-4	-4	-1	1	1	-2	-3	0	-1	-2	-2	-3	-2	-4
0	-1	0	-4	0	0	0	3	0	-4	0	-1	1	1	-1	0	0	0	-3	0	0	0
0	0	0	1	0	0	-1	1	3	2	0	0	-3	1	-2	1	2	-4	0	1	0	-1
4	0	1	2	-2	2	5	3	2	0	5	-1	5	4	2	-3	4	3	1	3	4	4
-2	-2	-4	-2	-1	0	-1	-2	-4	-5	-2	-2	0	-3	-2	-4	3	0	0	-4	-4	-4
-1	-1	0	2	1	3	1	0	0	1	-3	0	0	0	-3	0	-2	4	-4	0	0	1
1	3	2	3	-2	-4	1	-1	1	3	1	4	-4	0	2	1	0	-2	4	1	1	-1
3	1	3	3	2	0	2	0	3	3	3	2	2	1	2	-1	0	4	2	3	3	2
-3	-3	-3	-1	-5	-4	-3	-4	-3	-3	-5	1	-2	-3	-1	-5	0	-1	0	-2	-5	-2
0	2	2	0	4	4	2	2	0	-2	-1	4	0	2	0	2	2	0	-1	0	-1	0
2	3	3	1	-4	1	0	-1	4	1	2	5	-3	-1	1	1	1	-2	5	1	-1	0
4	4	4	4	3	2	3	2	3	2	3	-2	2	2	5	3	1	3	0	4	3	3
-2	-3	-2	-2	-1	-5	-2	-4	-1	-1	-3	-4	-1	-4	-5	-4	0	1	4	-3	-4	-3
-1	-2	-1	0	0	-3	2	0	0	-2	0	-3	2	3	1	0	-4	2	-4	-1	-2	2
1	1	-1	-1	-4	-2	-2	0	-5	4	1	3	-5	-1	-1	2	-1	-3	3	-1	1	-2
2	5	1	0	3	2	4	-1	0	1	4	1	3	4	3	0	-1	3	2	4	4	3
-4	-1	-3	-3	0	-1	-4	-3	-3	0	-2	0	-1	-4	-4	-2	-1	-1	0	-3	-2	-5
-1	3	0	-2	1	-1	0	0	-1	-3	-1	-1	1	0	0	5	0	1	-3	-1	0	1
3	4	-1	0	-3	-1	-3	1	2	4	1	2	-4	0	1	-1	2	-1	3	-5	1	-1
5	0	2	1	4	4	4	3	2	0	3	-1	4	5	3	1	5	5	0	5	3	4
-3	-4	-3	-3	-3	-2	-4	-3	-3	0	-4	-3	-1	-2	-3	-1	3	0	1	2	-3	-2
