# Supplementary material for: Applying Q-Methodology to Investigate People’ Preferences for Multivariate Stimuli
Source: Front Psychol. 2020 Dec 10;11:556509. doi: 10.3389/fpsyg.2020.556509 (PMC7758491; doi:10.3389/fpsyg.2020.556509)
Supplement: Supplementary file 1 [file Data_Sheet_1.ZIP › AppQ-methodologytoExpPsy - sup mat/QDominance.R]

QDominance <- function(scores, v, isfs = F) {
  # QDominance <- function(scores, v, isfs = F)
  # A Soranzo & J Gao, 2020
  
  #@param scores: A vector of scores or a vector/matrix of factor scores
  #@param v:  A matrix indicating the levels for each variable
  #@param isfs: a Logical indicating whether scores is factor scores or scores from the Q grid (default is False)
  
  #@return 
  #A row vector of proportions (if scores is a vector of scores)
  
  #A Weighted difference of scores and a column vector (for each factor) of proportions (if scores is a vector/matrix of factor scores)
  
  
  if (!is.vector(scores)) {
    if (!is.numeric(scores[1, 1]))
    {
      scores <- scores[, 2:ncol(scores)]
    }
  }
  scores <- as.matrix(scores)
  
  if (nrow(v) != nrow(scores))
  {
    stop('Variables and Scores must have the same number of rows')
  }
  
 if (class(v)=='data.frame'){
    
    for (i in 1:ncol(v)) {
      
      v[,i]<-as.numeric(as.factor(v[,i]))
      
    }}

  
  
  PD <-WDv<- res.scores<-   matrix(0L, nrow = ncol(v) , ncol = ncol(scores))#implementing the variables
 
  max.poss4var <- rep(0, ncol(v))

    for (i in 1:ncol(scores)) {
    for (u in 1:ncol(v)) {
      temp.sum <- rep(0, max(v[,u]))
      itemsnr <- nrow(v) / (max(v[,u]))
      for (j in 1:nrow(v)) {
        for (x in 1:max(v[,u])) {
          if (v[j, u] == x) {
            temp.sum[x] <- scores[j, i] + temp.sum[x]
          }
        }
      }
      
      
      # EQUATION 1  Getting the Dominance of a variable (Dv)
      Dv <- max(abs(sapply(temp.sum, "-", temp.sum)))
      res.scores[u, i] <- Dv
      
      # EQUATION 2  Getting the weighted dominance of each variable (WDv)
      max.poss <-
        sum(abs(tail(sort(scores[, i]), itemsnr))) * 2#calculating the maximum possible difference for each variable
      WDv[u, i] <-
        Dv / max.poss#weighting Dv for the maximum possible difference
      max.poss4var[u] <-
        max.poss#saving max possible to get the average
      
    }
  }
  #EQUATION 3  Getting the Comparable Score Difference for each variable v (CSDv)
  CSD <- WDv * mean(max.poss4var)
  
  #EQUATION 4 Getting the proportions of dominance of each variable (PD) 
  for (i in 1:ncol(WDv)) {
    for (j in 1:nrow(WDv)) {
      PD[j, i] <- WDv[j, i] / sum(WDv[, i])
    }
  }
  if (isfs) {
    rownames(PD) <- names(v)
    rownames(CSD) <- names(v)
    
    res <- list("ComparableScoreDifference" = CSD,
                "ProportionsOfDominance" = PD)
    
    return(res)
  }
  
  else {
    return(t(PD))
  }
  
}
