# Supplementary material for: Applying Q-Methodology to Investigate People’ Preferences for Multivariate Stimuli
Source: Front Psychol. 2020 Dec 10;11:556509. doi: 10.3389/fpsyg.2020.556509 (PMC7758491; doi:10.3389/fpsyg.2020.556509)
Supplement: Supplementary file 1 [file Data_Sheet_1.ZIP › AppQ-methodologytoExpPsy - sup mat/QmultiProtocol.R]

 # Applying Q-methodology to investigate people’ preferences for multivariate stimuli
 # QmultiProtocol by A Soranzo & J Gao, 2020
setwd('myworkingdirectory')
# Replace "myworkingdirectory" with your wd. The following files must be included in the directory 1)QDominance.R 2) data.csv 3)variables.csv
nfactors <- 3  #nr of factors to extract for the Q factor analysis

if(!require(data.table)){install.packages("data.table")
  library(data.table)}
if(!require(ordinal)){install.packages("ordinal") 
  library(ordinal)} 
if(!require(qmethod)){install.packages("qmethod")
  (library (qmethod))}

source ("QDominance.R")  #loading the function to measure the dominance
data <- read.csv('data.csv', header = F)
variables <- read.csv('variables.csv', header = T)
warning(-1)
if (nfactors < 2)
  warning("Only one factor selected. No Analysis 3, 4 and 5 are conducted")
  
###################### Analysis 1  ##############################################
#########    Overall preference: Which are the overall preferred characteristics of each variable?  #################

df <- cbind(variables, data) #building dataframe
dataL <-
  reshape2::melt(
    data = df,
    id.vars = 1:ncol(variables),
    timevar = 'subj',
    variable.name = "subj" ,
    value.name = "rank"
  )#long format
mynames <-
  names(dataL[, names(dataL) != "rank"])#getting the IVs names
dataL$rankn <-
  dataL$rank #saving ranks to be used as numeric for graphs

formula.preference <-          #formula for the preference
  as.formula(paste("rank ~ ", paste(mynames[mynames != "subj"], collapse = " + ")))

boxplot(formula.preference, data = dataL, cex = .6) #viewing the data

#############          viewing overall preferred characteristics per variable
par(mfrow = c(round(ncol(variables) / 2), round(ncol(variables) / 2)))
se <- function (v1)
  1.96 * sd(v1) / sqrt(length(v1))
for (i in 1:ncol(variables))
{
  mymean <- tapply(dataL$rankn, list(dataL[, i]), mean)
  myse <- tapply(dataL$rankn, list(dataL[, i]), se)
  
  myplot <-
    barplot(
      mymean,
      main = mynames[i],
      ylim = c(min(dataL$rankn) / 2 , max(dataL$rankn) / 2),
      ylab = 'Rank average',
      col = gray.colors(nrow(mymean)),
      beside = T
    )
  
  for (u in 1:length(rownames(mymean)))
    
  {
    lines(c(myplot[u], myplot[u]),  c(mymean[u] - myse[u], mymean[u] +
                                        myse[u]))
  }
  
  barswidth <- .2
  
  for (u in 1:length(rownames(mymean)))
    
  {
    lines(c(myplot[u] - barswidth, myplot[u] + barswidth),
          c(mymean[u] - myse[u], mymean[u] - myse[u]))
    
    lines(c(myplot[u] - barswidth, myplot[u] + barswidth),
          c(mymean[u] + myse[u], mymean[u] + myse[u]))
  }
}
mtext(
  "Overall Preference",
  side = 3,
  line = -2,
  font = 2,
  cex = 1.4,
  outer = TRUE
)

######################


for (i in 1:(ncol(dataL) - 1)) {
  dataL[, i] <- factor(dataL[, i], unique(dataL[, i]))
}

overall.preference <-
  clm(formula.preference, data = dataL) #  cumulative link model for overall preference

## test partial proportional odds assumption
print(
  '************ Analysis 1: overall preferred characteristics for each variable *************** '
)
print(nominal_test(overall.preference))

## test of scale effects
print(scale_test(overall.preference))

print(summary(overall.preference))
print(anova(overall.preference))


##########################################################################################
###################   Analysis 2  ###############################################
############## Overall dominance: Which are the important variables that influence people's decisions? ####

weights <-
  t(apply(data[, 1:ncol(data)], 2, function(x)
    QDominance(x, variables))) #weights of dominance for each participant
colnames(weights) <- colnames(variables)

nparticipants <-
  as.character(1:ncol(data)) #participants in the study
weights <- as.data.frame(weights, nparticipants)
weightsL <-
  reshape(
    data = weights,
    varying = 1:ncol(variables),
    v.names = 'weight',
    timevar = 'variable',
    idvar = 'subj',
    direction = 'long'
  )#long format
weightsL$variable <- as.factor(weightsL$variable)

overall.dominance <-
  lm(weight ~ variable, data = weightsL) #lm model for overall dominance
print('************ Analysis 2: overall dominance *************** ')

print(summary(overall.dominance))
print(anova(overall.dominance))
par(mfrow = c(1, 1))
plot(
  weight ~ variable,
  data = weightsL,
  names = mynames[mynames != "subj"],
  ylim = c(0, 1),
  ylab = "Relative dominance"
) #graph weights X variable

#################################################################################################
###############     Analysis 3                     #####################################
#############  Individual Differences: Do people differ in their decisions? #############
#1. Q Factor Analysis
Qfact.out <-
  qmethod(data, nfactors = nfactors, rotation = "varimax") #Qfactor analysis utilising qmethod(): see Zabala (2017)

if (nfactors > 1)
  export.qm(Qfact.out, 'Qfact.txt')

#2. Analysis of variance of factor scores
variables.fact <- sapply(variables, as.factor)

if (nfactors > 1)
{
  model.variableXfactor <-
    apply(Qfact.out$zsc_n[, 1:ncol(Qfact.out$zsc_n)], 2, function(x)
      apply(variables.fact[, 1:ncol(variables.fact)], 2, function(y)
        (summary(aov(
          x ~ y
        )))))
}

#3. Analysis of dominance in clusters
factored.weight <-
  QDominance(Qfact.out$zsc_n, variables, isfs = T)   #proportion of dominance for each factor of participants

barplot(
  factored.weight$ProportionsOfDominance,
  names.arg = rep(paste("Q-Factor", 1:nfactors)),
  legend.text = mynames[mynames != "subj"],
  beside = T,
  main = 'Relative dominance per Q-Factor',
  ylab = "Relative dominance",
  ylim = c(0, 1),
  
  args.legend = list(x = "topright", bty = "n")
)

print('************ Analysis 3: Individual differences *************** ')
print(model.variableXfactor)

#################################################################################################
###############          Analysis 4           ##########################################
#############Interaction between individual differences and preferences: Do different clusters of people prefer different characteristics of a variable?#################

m.factor <-              #assigning participants to their factor
  matrix(nrow = nrow(Qfact.out$flagged),
         ncol = ncol(Qfact.out$flagged))
for (i in 1:nrow(Qfact.out$flagged))
{
  for (j in 1:ncol(Qfact.out$flagged)) {
    m.factor[i, j] <- Qfact.out$flagged[i, j] * j
  }
}
temp.factor <- rowSums(m.factor)
temp.factor.d <- rep(temp.factor, each = nrow(variables))
temp.factor.w <- rep(temp.factor, ncol(variables))
factor.d <-
  as.factor(temp.factor.d) #vector with participants' Q-factor for preference
factor.w <-
  as.factor(temp.factor.w) #vector with participants' Q-factor for dominance


dataL <- data.frame(dataL, factor.d)
dataL <-
  dataL[which(!dataL$factor.d == "0"), ] #exclude participants not belonging to any Q-factor
dataL$factor.d <- factor(dataL$factor.d, unique(dataL$factor.d))

mynewnames <- c(mynames, "factor.d")
temp <-
  paste("rank ~ ", paste("factor.d +", mynewnames[1:(length(mynewnames) -
                                                       2)], collapse = "*"))

formula.ID.pref <- as.formula(paste(temp, "* factor.d",collapse = ""))


if (nfactors > 1) {
  ID.preference <-
    clm(formula.ID.pref, data = dataL) # cumulative link model for individual difference x preference
  
  print('************ Analysis 4: Interaction between individual differences and preference *************** ')
  
  ## test partial proportional odds assumption
  print(nominal_test(ID.preference))
  ## test of scale effects
  print(scale_test(ID.preference))
  print(summary(ID.preference))
  print(anova (ID.preference))
  
}
########      graph of the interaction individual differences vs preference
par(mfrow = c(round(ncol(variables) / 2), round(ncol(variables) / 2)), xpd = TRUE)

for (i in 1:ncol(variables))
{
  mymean <-
    tapply(dataL$rankn, list(dataL[, i], dataL$factor.d), mean)
  myse <- tapply(dataL$rankn, list(dataL[, i], dataL$factor.d), se)
  
  myplot <-
    barplot(
      mymean,
      main = mynames[i],
      ylim = c(min(dataL$rankn) , max(dataL$rankn)),
      beside = T,
      col = gray.colors(nrow(mymean)),
      names.arg = rep(paste("Q-Factor", 1:nfactors))
    )
  
  legend(
    myplot[length(rownames(mymean)), length(colnames(mymean))] - 1,
    max(dataL$rankn) + 1,
    levels(dataL[, i]),
    fill = gray.colors(nrow(mymean)),
    cex = 0.7
  )
  
  for (u in 1:length(rownames(mymean)))
    for (z in 1:length(colnames(mymean)))
      
    {
      {
        lines(c(myplot[u, z], myplot[u, z]),  c(mymean[u, z] - myse[u, z], mymean[u, z] +
                                                  myse[u, z]))
      }
    }
  
  barswidth <- .2
  
  for (u in 1:length(rownames(mymean)))
    for (z in 1:length(colnames(mymean)))
      
    {
      {
        lines(c(myplot[u, z] - barswidth, myplot[u, z] + barswidth),
              c(mymean[u, z] - myse[u, z], mymean[u, z] - myse[u, z]))
        
        lines(c(myplot[u, z] - barswidth, myplot[u, z] + barswidth),
              c(mymean[u, z] + myse[u, z], mymean[u, z] + myse[u, z]))
      }
    }
}

mtext(
  "Preferences per Q-Factor",
  side = 3,
  line = -2,
  font = 2,
  cex = 1.4,
  outer = TRUE
)
par(mfrow = c(1, 1))

#################################################################################################
###########################Analysis 5       ############################################
################interaction between individual differences and dominance: Are different clusters of people driven by different variables?####################

weightsL <- data.frame(weightsL, factor.w)
weightsL <-
  weightsL[which(!weightsL$factor.w == "0"),] #exclude those participants that do not belong to any factor
weightsL$factor.w <- factor(weightsL$factor.w)
levels(weightsL$variable) <- mynames[mynames != "subj"]
levels(weightsL$factor.w) <- rep(paste("Q-Factor", 1:nfactors))
if (nfactors > 1) {
  ID.dominance <-
    aov(weightsL$weight ~ weightsL$variable * weightsL$factor.w)
  print('************ Analysis 5: Interaction between individual differences and dominance *************** ')
  
  print(summary(ID.dominance))
  
}
Weight.per.QFactor <- weightsL$factor.w
#graph interaction weight x Q-factor
interaction.plot(
  weightsL$variable,
  Weight.per.QFactor,
  weightsL$weight,
  ylab = "Relative dominance",
  xlab = "Variables",
  lwd = 2,
  ylim = c(0, 1)
)
