# Supplementary material for: Applying Q-Methodology to Investigate People’ Preferences for Multivariate Stimuli
Source: Front Psychol. 2020 Dec 10;11:556509. doi: 10.3389/fpsyg.2020.556509 (PMC7758491; doi:10.3389/fpsyg.2020.556509)
Supplement: Supplementary file 1 [file Data_Sheet_1.ZIP › AppQ-methodologytoExpPsy - sup mat/variables.csv]

Size	Texture	Contour	Behaviour
Large	Rough	Angular	Quiescent
Large	Rough	Angular	Vibrate
Large	Rough	Angular	Light
Large	Rough	Angular	Sound
Large	Rough	Round	Quiescent
Large	Rough	Round	Vibrate
Large	Rough	Round	Light
Large	Rough	Round	Sound
Large	Smooth	Angular	Quiescent
Large	Smooth	Angular	Vibrate
Large	Smooth	Angular	Light
Large	Smooth	Angular	Sound
Large	Smooth	Round	Quiescent
Large	Smooth	Round	Vibrate
Large	Smooth	Round	Light
Large	Smooth	Round	Sound
Small	Rough	Angular	Quiescent
Small	Rough	Angular	Vibrate
Small	Rough	Angular	Light
Small	Rough	Angular	Sound
Small	Rough	Round	Quiescent
Small	Rough	Round	Vibrate
Small	Rough	Round	Light
Small	Rough	Round	Sound
Small	Smooth	Angular	Quiescent
Small	Smooth	Angular	Vibrate
Small	Smooth	Angular	Light
Small	Smooth	Angular	Sound
Small	Smooth	Round	Quiescent
Small	Smooth	Round	Vibrate
Small	Smooth	Round	Light
Small	Smooth	Round	Sound
